# Supplementary material for: Deleterious neurological impact of diagnostic delay in immune-mediated thrombotic thrombocytopenic purpura
Source: PLoS One. 2021 Nov 19;16(11):e0260196. doi: 10.1371/journal.pone.0260196 (PMC8604371; doi:10.1371/journal.pone.0260196)
Supplement: S1 File — (XLSX) [file pone.0260196.s001.xlsx]

## Sheet: Dataset
diag_delay	diag_time	sexe	age	under_cond	precip_factor	charlson	1st_hospit_ref	1st_departm_ref	time_since_SO	hosp_ref_reason	gen_sign_1	gen_sign_1	FHV_neuro_involv_1	FHV_neuro_involv_2	FHV_chest_involv_1	FHV_chest_involv_2	FHV_chest_involv_3	FHV_hemorr_sign_1	FHV_hemorr_sign_2	FHV_hemorr_score	FHV_GIT_involv_1	FHV_GIT_involv_2	FHV_hb	FHV_plt	FHV_retic	FHV_schisto	FHV_creat	FHV_eGFR	FHV_hapto	FHV_ldh	FHV_bili	French_score	adm13_act	anti_adm13_ab	ANA	APL	DAT	BME	BPE_neuro_involv_1	time_betw_neuro_involv_FHV	BPE_neuro_involv_2	APE_neuro_involv_1	time_betw_neuro_involv_PE	time_betw_neuro_involv_FHV	APE_neuro_involv_2	APE_neuro_involv_3	1st_diag_susp	ttt_1	ttt_2
1	6	1	24	0	0	0	1	0	0	2	0	0	0	0	0	0	0	0	0	0	0	0	8	17000	NA	NA	99	69	<0,1	1182	NA	2	<5	43	1	NA	0	0	2	4		0		4			5	1	2
1	5	1	53	0	0	1	0	0	7	1	0	0	0	0	0	0	0	1	0	4	0	0	11	24000	126000	1.6	70	85	<0,1	NA	9	2	<5	>100	1	0	0	0	0			0					1	1	2
1	4	2	36	0	0	0	1	0	11	2	0	0	0	0	0	0	0	1	0	4	1	0	14.3	26000	NA	NA	64	120	NA	NA	NA	2	<5	47	0	NA	NA	0	0			2	12	16			1	1	2
1	5	1	19	1	0	1	0	0	1	2	0	0	0	0	0	0	0	1	2	9	0	0	9.1	6000	NA	NA	50	135	NA	NA	36	2	<5	206	1	0	NA	0	0			0					2	1	2
1	15	1	56	0	0	1	1	0	56	1	0	0	0	0	0	0	0	1	0	2	0	0	8.9	12000	277000	NA	92	60	<0,1	NA	37	2	25	NA	1	NA	0	0	3	8		2	1	8	1		2	1	2
1	7	2	25	0	0	0	1	1	3	1	0	0	0	0	0	0	0	0	0	0	0	0	13	8000	NA	0	65	128	<0,1	360	NA	2	<5	NA	NA	1	0	0	0			1			2	3	2	1	3
1	2	1	50	0	1	1	1	3	26	2	0	0	0	0	0	0	0	0	0	0	0	0	13.7	33000	NA	NA	105	47.3	NA	NA	19	1	<5	54	0	NA	NA	0	0			0					1	1	3
1	51	2	57	0	0	1	0	2	140	1	0	0	0	0	0	0	0	0	0	0	0	0	10.2	59000	89000	0.3	83	89	NA	362	34	1	<5	51	0	0	0	0	0			1					4	1	2
1	2	1	53	0	1	2	1	0	6	3	0	0	0	0	3	0	0	1	0	4	2	0	9.3	8000	NA	NA	110	49.8	NA	NA	NA	2	<5	48	1	NA	0	0	2	1		0		1			3	1	2
1	18	1	46	1	0	1	0	0	17	2	3	0	0	0	0	0	0	0	0	0	0	0	13	12000	NA	NA	74	84	NA	NA	259	2	<5	75	0	0	NA	0	2	0		0		0			3	1	2
1	9	1	51	1	0	1	1	2	67	2	0	1	1	0	0	0	0	1	0	1	0	0	11.1	32000	NA	NA	61	101	NA	NA	NA	1	<5	1.66	1	0	0	0	1			0					2	1	2
1	25	1	26	0	0	0	1	2	7	1	0	1	0	0	0	0	0	1	0	2	0	0	8.9	23000	362000	0.6	65	113	<0,1	598	15	2	<5	>100	0	0	0	NA	2	19		0		19			2	1	2
1	4	2	74	0	0	5	1	0	18	1	0	0	0	0	0	0	0	1	0	0	1	0	13.1	13000	NA	NA	79	85	NA	NA	55	2	<5	>90	NA	NA	0	NA	4	3		0		3			7	1	2
1	3	1	28	1	2	1	0	3	2	2	0	0	2	0	0	0	0	2	0	2	2	0	9.8	28000	NA	0.6	198	33	<0,1	2556	12	2	<10	65	NA	0	NA	NA	0			0					8	1	2
1	7	1	27	0	0	1	0	4	2	2	0	0	0	0	1	2	0	0	0	0	0	0	13.3	38000	NA	NA	56	95	NA	NA	NA	1	<5	NA	0	0	NA	0	0			1					1	1
1	7	2	64	2	0	3	0	0	1	2	0	0	2	0	0	0	0	0	0	0	0	0	11.4	21000	60000	0.5	70	110	NA	NA	39	2	<5	NA	0	1	NA	0	2	0		0		0			1	1	2
1	2	1	40	1	0	1	1	0	40	1	0	0	0	0	2	0	0	1	2	8	0	0	8.7	3000	150000	0.4	71	79	NA	2130	51	2	<5	>100	1	1	1	0	2	2	2	0		2			2	1	2
1	2	1	64	0	0	0	1	2	19	1	1	3	0	0	0	0	0	1	0	3	1	0	7.6	8000	142000	1.5	65	80	<0,1	1583	NA	2	<5	12	0	NA	0	NA	2	2		3	1	2	2	4	1	1	2
0	1	1	36	0	0	0	1	0	1	2	3	0	0	0	0	0	0	0	0	0	1	0	12.4	9000	NA	NA	128	46	<0,1	1917	35	2	<5	NA	1	NA	0	NA	0			0					0	1	5
0	1	1	41	0	0	0	1	0	103	1	0	0	0	0	0	0	0	1	0	3	0	0	10.7	50000	133000	1	65	101	<0,1	426	24	1	<5	22	1	0	NA	NA	0			0					0	1
0	0	1	25	0	0	0	0	0	4	1	0	0	0	0	0	0	0	1	0	3	0	0	10.3	7000	85000	1.8	65	114	<0,1	745	22	2	<5	90	0	0	NA	NA	0			1					0	1	2
0	0	2	35	0	0	0	1	0	5	2	0	1	0	0	0	0	0	0	0	0	0	0	8.5	7000	227000	6	76	112	<0.1	1917	73	2	<5	45	0	0	0	NA	0			0					0	1	3
0	0	1	16	0	0	0	0	0	42	1	0	0	0	0	1	2	3	1	2	17	0	0	8.2	5000	143000	4	77	98	<0,1	1640	49	2	<5	90	1	NA	NA	NA	0			0					0	1
0	1	1	34	0	0	0	1	0	16	2	1	0	0	0	0	0	0	0	0	0	0	0	5.6	9000	206300	9	124	49	<0,1	NA	NA	2	<5	>100	NA	NA	NA	NA	0			2	9	9			0	1	2
0	1	2	37	0	0	0	0	1	31	1	0	0	0	0	0	0	0	0	0	0	0	0	10.5	15000	228000	1.1	117	68	<0,1	575	NA	2	<5	>100	1	0	0	NA	0			0					0	1	2
0	0	1	25	0	0	0	1	0	2	1	0	0	0	0	0	2	0	1	0	3	0	0	9.6	10000	240000	1	92	75	<0,1	1231	36	2	<10	>100	0	0	NA	NA	0			0					0	1	2
0	1	2	38	0	0	0	0	0	16	2	0	1	1	0	0	0	0	0	0	0	0	0	8.5	26000	178000	4	125	44	<0,1	1174	31	2	<5	>100	0	NA	NA	0	2	0		4	2	0			0	1	2
0	1	1	19	0	0	0	1	0	4	1	0	0	0	0	0	0	0	1	2	11	0	0	9	11000	96000	5.5	101	70	<0,1	NA	NA	2	<5	53	1	NA	NA	NA	1			0					0	1	5
0	1	2	45	0	0	0	0	1	5	1	0	0	0	0	0	0	0	2	0	6	1	0	11	14000	50000	0	162	43	<0,1	639	35	2	<5	51	0	NA	NA	0	0			2	21	22			0	1	2
0	0	2	35	0	0	0	1	0	1	2	0	0	0	0	1	2	0	1	2	10	1	0	14.8	3000	150000	5	142	63	<0,1	NA	139	2	<5	87	0	0	0	NA	1			0					0	1	2
0	1	2	45	0	0	1	0	0	2	2	3	0	5	3	0	2	0	1	2	7	0	0	9.5	12000	261000	1.6	121	62	<0,1	1491	63	2	<5	57	0	0	0	NA	3	0	3	5	4	0	3	3	0	1	2
0	1	1	40	3	0	1	0	0	4	1	0	0	0	0	0	2	0	0	0	0	1	0	9.4	7000	44000	3	168	32	<0,1	2720	73	2	<5	>100	0	1	NA	NA	4	1		0		1			0	1
0	1	1	18	0	0	0	1	0	1	1	0	0	0	0	0	0	0	1	0	2	1	0	9.2	6000	83000	2	48	139	<0,1	852	33	2	<5	>100	1	0	NA	0	0			0					0	1	2
0	0	1	54	0	0	1	1	1	7	1	0	0	0	0	0	2	0	0	0	0	0	0	9.3	11000	201000	4.5	54	103	<0,1	1065	NA	2	<5	NA	NA	NA	NA	0	0			0					0	1	2
0	1	1	37	0	0	0	0	1	11	1	0	1	0	0	0	0	0	1	0	3	0	0	9.9	17000	32000	15	115	52	<0,1	852	12	2	<5	>150	0	0	NA	0	0			0					0	1	2
0	1	1	54	0	0	3	1	0	2	2	0	0	0	0	1	2	0	1	0	2	0	0	11.3	15000	89000	17	99	55	<0,1	1598	32	2	<5	NA	1	0	NA	NA	0			0					0	1	2
0	0	1	28	0	0	0	1	0	15	2	0	0	4	0	2	0	0	1	0	3	0	0	5	7000	421000	44	103	58	<0,1	3300	52	2	<5	NA	1	NA	NA	NA	0			0					0	1
0	0	2	54	0	0	0	1	0	3	2	1	2	0	0	2	0	0	0	0	0	1	2	7.5	7000	129000	15	113	63	<0,1	1285	61	2	<5	NA	0	NA	NA	NA	0			0					0	1	2
[truncated: 17 more columns]

## Sheet: Code
	variable_name	Label	unit	code
	diag_delay	diagnostic delay	none	0=no	1=yes
	diag_time	time between first hospital visit and diagnosis	days
	sexe	sexe	none	1=female	2=male
	age	age	years
	under_cond	underlying condition	none	0=none	1=connective tissue disease	2=immunosuppresive treatment	3=HCV infection
	precip_factor	precipitating factor	none	0=none	1=surgery	2=pregnancy
	charlson	charlson comorbidity score	none
	1st_hosp_refer	first hospital referral	none	0=university hospital	1=local hospital
	1st_departm_refer	first department referral	none	0=emergency department	1 = internal medicine department	2 = hematology department	3 = obstetric department	4 = cardiology department
	time_since_SO	time between symptoms onset and first hospial visit	days
	hosp_ref_reason	hospital referral reason	none	0=symptoms	1=biological abnormalities	2=post-partum ward
	FHV_gen_sign	general signs at first hospital visit	none	0=none	1=fatigue	2=anorexia	3=fever
	FHV_neuro_involv	neurological involvment at first hospital visit	none	0=none	1=headache	2=stroke/TIA	3=epilepsy	4=confusion syndrome	5=coma
	FHV_chest_involv	chest_involvment at first hospital visit	none	0=none	1=chest pain	2=troponin level increase	3=ECG abnormalities
	FHV_hemorr_sign	hemorrhagic signs at first hospital visit	none	0=none	1=purpura	2=mucosal hemorrhage	3=visceral hemorrhage
	FHV_hemorr_score	Khelaff hemorrhagic score at first hospital visit	none
	FHV_GIT_involv	gastro-intestinal tract involvment at first hospital visit	none	0=none
	FHV_hb	hemoglobin level at first hospital visit	g/dL
	FHV_plt	platelet count at first hospital visit	G/L
	FHV_retic	reticulocytes count at first hospital visit	G/L
	FHV_schisto	schistocytes count at first hospital visit	%
	FHV_creat	creatinin level at first hospital visit	µmol/L
	FHV_eGFR	estimated glomerular filtration rate at first hospital visit	mL/min
	FHV_hapto	haptoglobin level at first hospital visit	g/L
	FHV_ldh	lactate deshydrogenase leval at first hospital visit	UI/L
	FHV_bili	total bilirubin level at first hospital visit	µmol/L
	French-score	Fench score	point
	adm13_act	ADAMTS13 activity	%
	anti_adm13_ab	anti-ADAMTS13 antibodies titre	UI/L
	ANA	anti-nuclear antibodies	none	0=negative	1=positive
	APL	anti-phospholipid antibodies	none	0=negative	1=positive
	DAT	direct antiglobuline test	none	0=negative	1=positive
	BME	bone marrow examination	none	0=normal	1=abnormal
	BPE_neuro_involv	neurological involvment before plasma exchange initiation	none	0=none	1=headache	2=stroke/TIA	3=epilepsy	4=confusion syndrome	5=coma
	time_betw_neuro_involv_FHV	time between first hospital visit and first neurological involvment	days
	APE_neuro_involv	neurological involvment after plasma exchange initiation	none	0=none	1=headache	2=stroke/TIA	3=epilepsy	4=confusion syndrome	5=coma
	time_betw_neuro_involv_PE	time between plasma exchange initiation visit and first neurological involvment	days
	1st_diag_susp	First diagnosis suspected	none	0=thrombotic thrombocytopenic purpura	1=immune thrombocytopenia	2=Evan's syndrome	3=heparin immune thrombocytopenia	4=myelodysplasia	5=hemolytic and uremic syndrome	6=infectious endocarditis	7=HELPP syndrome
	ttt	treatment initiated	none
	PE_nb	number of plasma exchange session	none	1=plasma exchange	2=corticosteroids	3=rituximab	4=caplacizumab	5=fresh frozen plasma	6=thrombopoietin analogue	7=intravenous immunoglobuline
	ET_nb	number of erythrocyte transfusions	none
	PT_nb	number of platelet transfusions	none
	Diag_hb	hemoglobin level at diagnosis	g/dL
	Diag_plt	platelet count at diagnosis	G/L
	Diag_schisto	schistocytes count at diagnosis	%
	ICU_LOS	intensive care unit lenght of stay	days
	hosp_LOS	hospital lenght of stay	days
	time_rem_since_FHV	time between first hospital visit and remission	days
	time_rem_since_PE	time between plasma exchange initiation and remission	days
	neuro_seq	neurological sequelae	none
	death	death	none
